# Supplementary material for: Fear of falling and postural reactivity in patients with glaucoma
Source: PLoS One. 2017 Dec 6;12(12):e0187220. doi: 10.1371/journal.pone.0187220 (PMC5718417; doi:10.1371/journal.pone.0187220)
Supplement: S2 Fig — (ZIP) [file pone.0187220.s002.zip]

Archive with 3 entries (2 files):
- S2 Fig.tif
- __MACOSX/
- __MACOSX/._S2 Fig.tif
