# Supplementary material for: Fear of falling and postural reactivity in patients with glaucoma
Source: PLoS One. 2017 Dec 6;12(12):e0187220. doi: 10.1371/journal.pone.0187220 (PMC5718417; doi:10.1371/journal.pone.0187220)
Supplement: S1 Appendix — (XLSX) [file pone.0187220.s004.xlsx]

## Sheet: Sheet1
diagnosis	age	gender	pase	falls	A2_BLACK_stdHpMy	A2_HC_TRANZ_stdHpMy	fear
Control	48	Male	459.679	0	3.60594	3.72045	1.02694
Glaucoma	66	Female	75	2	3.14279	3.90079	-2.47369
Glaucoma	85	Female	30	0	1.9134	2.06741	-0.560234
Glaucoma	78	Male	144.321	0	2.28796	3.406	-0.817303
Control	70	Female	110	0	1.93596	2.27657	0.334774
Glaucoma	83	Female	27.1429	1	1.82021	1.64797	-0.930487
Control	74	Female	61.8214	1	1.43372	1.90943	-0.817303
Glaucoma	66	Male	222.429	0	2.21855	2.82682	0.0017583
Control	62	Female	182.464	2	2.90974	2.69365	-0.226827
Control	78	Male	384.214	2	1.99374	1.91972	1.02694
Control	67	Female	98.8214	0	1.19044	1.44482	1.02694
Glaucoma	79	Male	66.9643	0	4.51514	5.06072	-0.560234
Glaucoma	74	Female	127.393	4	2.69089	2.55411	-0.817303
Glaucoma	76	Male	65.6429	4	3.33606	4.63774	-1.41443
Control	71	Female	78.7857	0	1.5385	2.14592	0.0017583
Control	75	Male	53.1429	1	2.45284	3.01849	1.02694
Control	59	Male	146.071	0	1.21083	1.41465	1.02694
Control	50	Male	293.25	0	2.31386	2.70299	0.334774
Control	75	Female	255.214	0	1.12132	1.37081	1.02694
Glaucoma	77	Male	188.5	0	1.44549	1.89108	0.334774
Control	33	Male	235	0	3.56016	3.08141	0.0017583
Glaucoma	74	Male	285.857	0	1.59304	1.59975	1.02694
Control	74	Female	134.5	1	1.53417	1.79902	1.02694
Control	81	Female	86	0	2.14358	2.17761	-0.817303
Glaucoma	61	Female	199	0	3.05611	2.73033	-0.226827
Glaucoma	61	Female	264.964	0	2.22654	2.54262	-0.226827
Control	67	Male	172.464	0	2.45015	3.53603	1.02694
Control	72	Female	133.214	1	3.09192	1.67348	-0.226827
Control	72	Male	77.0714	1	2.90087	2.73361	-0.407433
Control	61	Female	196.643	1	0.945027	1.0257	-0.560234
Glaucoma	74	Male	315.143	0	2.78171	3.58308	0.0017583
Glaucoma	75	Male	191.786	1	5.63292	5.43525	-0.695011
Glaucoma	70	Female	130.643	1	2.64389	2.81755	-0.817303
Control	76	Female	166.679	0	5.83108	4.39542	-1.0367
Glaucoma	77	Male	50	0	3.24538	3.74993	0.0017583
Control	57	Female	228.571	0	0.689272	0.785947	1.02694
Control	53	Female	237.143	0	1.18362	0.818817	1.02694
Glaucoma	76	Male	167.393	0	2.62078	2.52966	-0.695011
Control	70	Female	139.5	0	1.03666	1.42117	0.0017583
Control	68	Male	126.893	0	3.91603	4.95543	-0.930487
Control	80	Female	116.143	0	1.52737	1.44533	0.0017583
Glaucoma	74	Female	183.5	1	2.15437	4.11388	-0.407433
0. Control	74	Female	147.25	0	3.22849	2.46825	1.02694
Glaucoma	74	Female	0	3	4.48304	6.64396	-3.06589
Glaucoma	73	Female	134.179	2	1.21021	1.66019	0.334774
Glaucoma	53	Male	407.143	0	3.32996	3.02747	1.02694
Glaucoma	75	Male	338.143	2	1.96629	3.23271	0.334774
Glaucoma	84	Male	154.929	0	3.50716	3.14472	-0.407433
Glaucoma	69	Male	267.786	2	2.79174	3.35431	-0.226827
Glaucoma	73	Male	120	2	4.10786	4.09251	-0.226827
Glaucoma	85	Female	40	0	1.03347	0.962773	1.02694
Glaucoma	67	Female	140.679	2	1.83306	1.93665	0.0017583
Glaucoma	60	Male	85.3571	4	4.36429	5.02705	1.02694
Glaucoma	34	Male	77.0714	0	1.41953	1.57469	1.02694
Glaucoma	75	Male	270.857	0	3.79473	2.46798	1.02694
Glaucoma	54	Female	242.893	0	1.46218	1.37016	-0.930487
Glaucoma	63	Female	173.071	0	0.840824	1.20228	-0.695011
Glaucoma	66	Female	157.429	2	2.17143	2.11256	-0.407433
Control	67	Female	208.464	0	1.57221	1.85364	0.0017583
Glaucoma	52	Male	94.9643	0	3.55986	3.3568	1.02694
Glaucoma	49	Male	39.7143	0	1.84117	2.25258	1.02694
